# Supplementary material for: Sonic hedgehog signaling in astrocytes mediates cell type-specific synaptic organization
Source: eLife. 2019 Jun 13;8:e45545. doi: 10.7554/eLife.45545 (PMC6629371; doi:10.7554/eLife.45545)
Supplement: Figure 3—source code 1. — SpineTracking generates a longitudinal tracking file that stores the x,y,z location of each feature, along with its status (missing/present/filopodia) for each tile, LongSurvival gathers all the tiles and pools the data to give the final survival curves for each mouse, and FeatLong is used for examining each feature individually. [file elife-45545-fig3-code1.zip]

Archive with 18 entries (17 files):
- TrackingCode/
- TrackingCode/feat2um.m
- TrackingCode/FeatImage.m
- TrackingCode/FeatLong.m
- TrackingCode/FeatMatch.m
- TrackingCode/FeatProps.m
- TrackingCode/FeatRead.m
- TrackingCode/getCharPos.m
- TrackingCode/getComp.m
- TrackingCode/getFeatCoord.m
- TrackingCode/getFeatMatch.m
- TrackingCode/getFeatProp.m
- TrackingCode/getMouse.m
- TrackingCode/ImageError.m
- TrackingCode/LongSurvival.m
- TrackingCode/readme.txt
- TrackingCode/SpineTracking.m
- TrackingCode/StackReg.m
