# Supplementary material for: Sonic hedgehog signaling in astrocytes mediates cell type-specific synaptic organization
Source: eLife. 2019 Jun 13;8:e45545. doi: 10.7554/eLife.45545 (PMC6629371; doi:10.7554/eLife.45545)
Supplement: Figure 3—source code 1. — SpineTracking generates a longitudinal tracking file that stores the x,y,z location of each feature, along with its status (missing/present/filopodia) for each tile, LongSurvival gathers all the tiles and pools the data to give the final survival curves for each mouse, and FeatLong is used for examining each feature individually. [file elife-45545-fig3-code1.zip › TrackingCode/feat2um.m]

function um = feat2um( feat, conVec )
% convert feat (image coord system) to um (micron coord system) using conversion vector (x,y,z) resolution in microns

if isempty( feat )
    um = cell(1,7);
else
    um = cell( size(feat) );
    for w = reshape( find( ~cellfun( @isempty, feat ) ), 1, [] ) 
        um{w} = repmat( conVec, size(feat{w},1), 1).*feat{w};
    end
end

end
