# Supplementary material for: Sonic hedgehog signaling in astrocytes mediates cell type-specific synaptic organization
Source: eLife. 2019 Jun 13;8:e45545. doi: 10.7554/eLife.45545 (PMC6629371; doi:10.7554/eLife.45545)
Supplement: Figure 3—source code 1. — SpineTracking generates a longitudinal tracking file that stores the x,y,z location of each feature, along with its status (missing/present/filopodia) for each tile, LongSurvival gathers all the tiles and pools the data to give the final survival curves for each mouse, and FeatLong is used for examining each feature individually. [file elife-45545-fig3-code1.zip › TrackingCode/getCharPos.m]

function charPos = getCharPos( filename, charIn )
% getDashUndDot finds positions of selected characters. Used to dissect filenames.
% -----Inputs-------
% filename
% charIn = cell list of characters to find
% -----Outputs------
% charPos = positions of all instances of each character in the filename

for c = numel( charIn ):-1:1
    charPos{c} = strfind( filename, charIn{c} );
end

end
