# Supplementary material for: Sonic hedgehog signaling in astrocytes mediates cell type-specific synaptic organization
Source: eLife. 2019 Jun 13;8:e45545. doi: 10.7554/eLife.45545 (PMC6629371; doi:10.7554/eLife.45545)
Supplement: Figure 3—source code 1. — SpineTracking generates a longitudinal tracking file that stores the x,y,z location of each feature, along with its status (missing/present/filopodia) for each tile, LongSurvival gathers all the tiles and pools the data to give the final survival curves for each mouse, and FeatLong is used for examining each feature individually. [file elife-45545-fig3-code1.zip › TrackingCode/readme.txt]

Main Scripts and Functions:
SpineTracking - extend an existing pairwise comparison, performed in ImageJ, to a single analysis framework that covers all timepoints. Also 
	generates useful figures for validation and summarization
FeatLong - details about the individual features marked with SpineTracking
LongSurvival - statistical analysis of features' lifespans
